# Supplementary material for: Shape of the first mitotic spindles impacts multinucleation in human embryos
Source: Nat Commun. 2024 Jun 25;15:5381. doi: 10.1038/s41467-024-49815-8 (PMC11199590; doi:10.1038/s41467-024-49815-8)
Supplement: Supplementary file 14 — Source Data [file 41467_2024_49815_MOESM14_ESM.xlsx]

## Sheet: Fig.1c
group	PNBD to start of furrow ingression (mins)
con	132
con	180
con	108
con	150
con	138
con	138
con	138
con	186
con	144
con	126
con	138
con	144
con	114
con	138
con	144
con	180
con	168
con	168
con	180
con	144
con	198
con	126
dye	138
dye	186
dye	246
dye	192
dye	150
dye	138
dye	168
dye	126
dye	150
dye	288
dye	168
dye	180
dye	144
dye	150
dye	144
dye	150
dye	138
dye	138
dye	132
dye	126
dye	144
dye	138
dye	198
dye	126
dye	144
dye	126
dye	168
dye	162
dye	174
dye	216
dye	138
dye	156
dye	126
dye	126
dye	150
dye	138
dye	120
dye	126
dye	120
dye	156
image	156
image	132
image	162
image	150
image	168
image	120
image	120
image	120
image	150
image	156
image	150
image	138
image	162
image	150
image	144
image	138
image	222
image	138
image	150
image	168
image	138
image	150
image	162
image	168
image	174
image	168
image	210
image	198
image	150

## Sheet: Fig.1d-f.2c-e.3c-f.5a.S5b-d
spindle_number	Patient_age	Aspect_ratio_of _spindle	spindle_focused_pole0_defocused_pole1	unilateral_defocused pole0_bilateral_defocused_poles1	defocused_poles_tail1_nontail2	bipolar_segregation0_ multipolarr_segregation1	lagging_chromosome-_0_lagging_chromosome+_1	nuclear_type_2cell_ multi0_mono1	Direct_cleavage+_1	nuclear_type_4cell_ multi0_mono1
1	31	1.357	1	0	2	0	0	0
2	35	1.175	1	1		0	0	0
3	31	1.42	0			0	1	0
4	35	1.342	0			0	0	0
5	35	1.163	1	1		0	0	0
6	29	1.171	1	0	2	0	0	0		1
7	27	1.206	0			0	0	0
8	27	1.093	1	1		0	0	0		0
9	31	1.286	0			0	0	0
10	31	1.534	0			0	1	1		0
11	29	1.673	0			0	0	1		1
12	29	1.327	1	0	1	0	0	0		0
13	29	1.435	0			0	0	0
14	29	1.53	0			0	0	1		1
15	31	1.382	0			0	1	0		1
16	31	1.415	0			0	0	1		1
17	33	1.202	0			0	0	0		0
18	33	1.046	1	1		0	0	0
19	33	1.03	1	0	2	0	0	0
20	35	1.541	0			0	0	0		1
21	35	1.393	0			0	0	0		1
22	27	1.165	1	1		0	0	0		0
23	31	1.285	0			0	0	1		1
24	31	1.282				1	0	0
25	31	1.58	0			0	0	1		1
26	34	1.149	1	0	2	0	0	0
27	34	1.121				1	1	0	1
28	32	1.211				1	1	0
29	32	1.203				1	0	0		1
30	39	1.652	1	0	1	0	0	0
31	39	1.11				1	0	0		0

## Sheet: Fig.1g
group	nuclear_2cell_stage
control	multi
control	multi
control	multi
control	multi
control	multi
control	multi
control	multi
control	multi
control	multi
control	multi
control	multi
control	multi
control	multi
control	multi
control	multi
control	mono
control	mono
control	mono
control	mono
control	mono
dyed	multi
dyed	multi
dyed	multi
dyed	multi
dyed	multi
dyed	multi
dyed	multi
dyed	multi
dyed	multi
dyed	multi
dyed	multi
dyed	multi
dyed	multi
dyed	multi
dyed	multi
dyed	multi
dyed	multi
dyed	multi
dyed	multi
dyed	multi
dyed	multi
dyed	multi
dyed	multi
dyed	multi
dyed	multi
dyed	mono
dyed	mono
dyed	mono
dyed	mono
dyed	mono
dyed	mono
dyed	mono

## Sheet: Fig.4a.tableS1-2
Spindle_number	AR	focused_pole0_ defocused_pole1	bipolar_segregation0 _multipolar_segregation1	duration_from_PNBD_to-poles defocusing(mins)	duration_multipolar_spindle_formation_completed_from_beggining of spindle formation(mins)	duration_from_onset of spindle formation_to-poles defocusing(mins)	duration_from_PNBD_from_ beginning_of_spindle_formation(mins)	duration_from_PNBD_ to_spindle_formation_completed(mins)	spindle_elongation_from_PNBD(mins)	Duration of spindle formation(mins)	Time from when the spindle begins to form until it elongates(mins)	prometaphase(mins)	metaphase(mins)	anaphase(mins)	lagging_+_1_ lagging_-_0	nuclear_type_2cell_ multi0_mono1
1	1.357	1	0	1:20:00		1:30:00	-10	0:50:00	2:21:00	1:00:00	2:31:00	0:20:00	2:01:00	0:29:00	0	0
2	1.175	1	0	1:51:00		2:01:00	-10	0:20:00	2:19:00	0:30:00	2:29:00	0:20:00	1:59:00	0:20:00	0	0
3	1.42	0	0				-10	0:20:00	2:20:00	0:30:00	2:30:00	0:30:00	2:00:00	0:30:00	1	0
4	1.342	0	0				-20	0:20:00	2:40:00	0:40:00	3:00:00	0:20:00	2:10:00	0:39:00	0	0
5	1.163	1	0	1:20:00		1:20:00	0	0:30:00	1:40:00	0:30:00	1:40:00	0:30:00	1:10:00	0:40:00	0	0
6	1.171	1	0											0:50:00	0	0
7	1.206	0	0											0:50:00	0	0
8	1.093	1	0	1:10:00				0:20:00	2:10:00			0:20:00	1:20:00	0:50:00	0	0
9	1.286	0	0				-12	0:20:00	1:50:00	0:32:00	2:02:00	0:20:00	1:20:00	0:50:00	0	0
10	1.534	0	0				-10	0:20:00	2:10:00	0:30:00	2:20:00	0:20:00	1:40:00	0:49:00	1	1
11	1.673	0	0				-28	0:30:00	2:00:00	0:58:00	2:28:00	0:28:00	1:50:00	0:40:00	0	1
12	1.327	1	0	1:10:00		1:59:00	-49	0:30:00	2:10:00	1:19:00	2:59:00	1:09:00	1:40:00	0:50:00	0	0
13	1.435	0	0				-10	0:59:00	1:59:00	1:09:00	2:09:00	0:39:00	1:10:00	0:50:00	0	0
14	1.53	0	0											0:50:00	0	1
15	1.382	0	0				0	0:20:00	1:59:00	0:20:00	1:59:00	0:20:00	1:39:00	0:40:00	1	0
16	1.415	0	0				0	0:29:00	1:49:00	0:29:00	1:49:00	0:19:00	1:20:00	0:50:00	0	1
17	1.202	0	0				0	0:20:00	1:49:00	0:20:00	1:49:00	0:20:00	1:19:00	0:50:00	0	0
18	1.046	1	0	1:29:00		1:39:00	-10	0:20:00	3:09:00	0:30:00	3:19:00	0:50:00	2:29:00	0:50:00	0	0
19	1.03	1	0												0	0
20	1.541	0	0												0	0
21	1.393	0	0												0	0
22	1.165	1	0	1:10:00		1:20:00	-10	0:30:00	2:10:00	0:40:00	2:20:00	0:20:00	1:50:00	1:00:00	0	0
23	1.285	0	0						1:55:00						0	1
24	1.282		1		0:20:00		-10	1:30:00	2:10:00	1:40:00	2:20:00	0:20:00	1:50:00	0:39:00	0	0
25	1.58	0	0				0	0:30:00	2:09:00	0:30:00	2:09:00	0:30:00	1:39:00	0:40:00	0	1
26	1.149	1	0	1:29:00		1:29:00	0	0:19:00	2:19:00	0:19:00	2:19:00	0:29:00	1:40:00	1:00:00	0	0
27	1.121		1		0:00:00		-10	0:10:00	2:20:00	0:20:00	2:30:00	0:20:00	2:00:00	0:50:00	1	0
28	1.211		1		0:20:00		0	0:30:00	2:20:00	0:30:00	2:20:00	0:40:00	1:30:00	0:40:00	1	0
29	1.203		1										0:39:00	0:40:00	0	0
30	1.652	1	0	2:40:00		2:40:00	0	0:30:00	3:00:00	0:30:00	3:00:00	0:30:00	2:30:00	0:40:00	0	0
31	1.11		1		0:10:00		0	0:29:00	2:09:00	0:29:00	2:09:00	0:19:00	1:40:00	0:40:00	0	0

## Sheet: Fig.5e-g
study_ID (the second mitotic spindle)	focused_pole0_defocused_pole1	bipolar_segregation0 _multipolar_segregation1	lagging_chromosome+_1_ lagging_chromosome-_0
1	0	0	1
2		1	0
3	0	0	0
4	0	0	0
5	0	0	0
6	0	0	0
7	0	0	0
8		1	0
9	0	0	0

## Sheet: Fig.5c.d
cell_stage	nuclear_type	nuclear diameter(μm)
2	mono	23.1062
2	mono	22.4985
2	mono	20.0695
2	mono	22.4805
2	mono	21.0562
2	mono	22.403
2	mono	21.7385
2	mono	7.50359
2	mono	21.5061
2	mono	25.6659
2	mono	26.0336
2	mono	21.8616
2	mono	23.5422
2	multi	18.9948
2	multi	15.5013
2	multi	14.2954
2	multi	13.5337
2	multi	14.0759
2	multi	10.3601
2	multi	13.0311
2	multi	11.882
2	multi	8.0548
2	multi	18.83
2	multi	7.70919
2	multi	17.758
2	multi	7.81336
2	multi	17.963
2	multi	18.9965
2	multi	11.8341
2	multi	10.9011
2	multi	8.99302
2	multi	7.30382
2	multi	18.6381
2	multi	21.0591
2	multi	11.8246
2	multi	15.7743
2	multi	14.7343
2	multi	18.7358
2	multi	12.5274
2	multi	13.0343
2	multi	11.8961
2	multi	15.7479
2	multi	15.5127
2	multi	12.201
2	lagging	8.01575
2	lagging	3.40706
2	lagging	9.69
4	mono	6.89114
4	mono	17.9382
4	mono	20.4798
4	mono	19.4779
4	mono	21.5061
4	mono	9.02064
4	mono	20.6132
4	mono	20.078
4	mono	19.4828
4	mono	22.2377
4	mono	20.6464
4	mono	12.0682
4	mono	10.3061
4	mono	22.4595
4	mono	20.8537
4	mono	19.7765
4	mono	20.2345
4	mono	20.072
4	mono	21.3151
4	mono	9.98201
4	mono	19.5736
4	mono	19.8293
4	mono	6.79508
4	mono	19.3168
4	mono	19.9245
4	mono	20.2681
4	mono	19.7535
4	mono	19.9855
4	mono	19.8787
4	mono	19.292
4	mono	18.9716
4	mono	19.2018
4	mono	5.56966
4	mono	19.2975
4	mono	20.2828
4	mono	19.2502
4	mono	20.5962
4	mono	22.494
4	mono	20.5337
4	mono	23.9152
4	mono	5.96093
4	mono	20.3082
4	mono	20.0552
4	mono	18.806
4	mono	18.1498
4	mono	10.9808
4	mono	20.6144
4	multi	17.5888
4	multi	12.0892
4	multi	17.4951
4	multi	16.1136
4	multi	20.2073
4	multi	11.7259
4	multi	6.67237
4	multi	21.3107
4	multi	5.69103
4	multi	19.3238
4	multi	11.192
4	multi	9.00658
4	multi	17.9772
4	multi	14.3298
4	multi	17.8
